# Supplementary material for: Effective removal of a large, mobile right atrial thrombus with the ŌNŌ retrieval device: a novel case report
Source: Eur Heart J Case Rep. 2025 Jul 17;9(7):ytaf314. doi: 10.1093/ehjcr/ytaf314 (PMC12291059; doi:10.1093/ehjcr/ytaf314)
Supplement: ytaf314_Supplementary_Data [file ytaf314_supplementary_data.zip]

Archive with 9 entries (9 files):
- Supplementary Video S2.mp4
- Supplementary Video S3.mp4
- Supplementary Video S4.mp4
- Supplementary Video S5.mp4
- Supplementary Video S7.mp4
- Supplementary Video S8.mp4
- Supplementary Video S9.mp4
- Supplementary Figure S1.tif
- Supplementary Figure S6.tif
